# Supplementary material for: Cardiometabolic Risk Factors Among Adults in a Rural Amazonian Peruvian Population
Source: Medicina (Kaunas). 2025 Dec 13;61(12):2206. doi: 10.3390/medicina61122206 (PMC12734852; doi:10.3390/medicina61122206)
Supplement: Supplementary file 1 [file medicina-61-02206-s001.zip]

Archive with 1 entries (1 files):
- medicina-4011667-supplementary.pdf
